# Supplementary material for: Clinical Utility of Multiplex Ligation-Dependent Probe Amplification in the Genetic Assessment of Patients with Myelodysplastic Syndrome
Source: Biomedicines. 2025 Dec 5;13(12):2985. doi: 10.3390/biomedicines13122985 (PMC12731077; doi:10.3390/biomedicines13122985)
Supplement: Supplementary file 1 [file biomedicines-13-02985-s001.zip]

Archive with 1 entries (1 files):
- biomedicines-3988668-supplementary.pdf
